# Supplementary material for: From Chains to Chromophores: Tailored Thermal and Linear/Nonlinear Optical Features of Asymmetric Pyrimidine—Coumarin Systems
Source: Molecules. 2025 Nov 6;30(21):4322. doi: 10.3390/molecules30214322 (PMC12608648; doi:10.3390/molecules30214322)
Supplement: Supplementary file 1 [file molecules-30-04322-s001.zip]

Archive with 1 entries (1 files):
- molecules-3947022-supplementary.pdf
